# Supplementary material for: The safety profile of Bald’s eyesalve for the treatment of bacterial infections
Source: Sci Rep. 2020 Oct 15;10:17513. doi: 10.1038/s41598-020-74242-2 (PMC7562736; doi:10.1038/s41598-020-74242-2)
Supplement: Supplementary file 2 — Supplementary Dataset. [file 41598_2020_74242_MOESM2_ESM.xlsx]

## Sheet: Cover sheet
Data and R code for:
The safety profile of Bald’s eyesalve for the treatment of bacterial infections
Blessing O Anonye1#,*, Valentine Nweke2, Jessica Furner-Pardoe1,7, Rebecca Gabrilska3, Afshan Rafiq2, Faith Ukachukwu2, Julie Bruce4, Christina Lee5, Meera Unnikrishnan6, Kendra P. Rumbaugh3, Lori AS Snyder2, Freya Harrison1
1 School of Life Sciences, University of Warwick, Coventry, UK
2 School of Life Sciences, Pharmacy, and Chemistry, Kingston University, Kingston upon Thames, UK
3 Department of Surgery, Texas Tech University Health Sciences Centre School of Medicine, Texas, USA
4 Warwick Clinical Trials Unit, Warwick Medical School, University of Warwick, Coventry, UK
5 School of English and Centre for the Study of the Viking Age, University of Nottingham, Nottingham, UK
6 Microbiology and Infection Unit, Warwick Medical School, University of Warwick, Coventry, UK
7 Warwick Medical School, University of Warwick, Coventry, UK
#Present address: School of Medicine, University of Central Lancashire, Preston, PR1 2HE
* Corresponding author: Blessing Anonye b.anonye@warwick.ac.uk

## Sheet: Figure 1
a)	trmt	rep	zone_inh		b)	trmt	rep	cfu_ml					setwd("path.to.your.folder")
	Water	1	0			PBS	1	17000000					require(stats)
	Water	2	0			PBS	2	12000000
	Water	3	0			PBS	3	19000000					###------ READ IN DATA ------###
	Water	4	0			PBS	1	18000000					Zones_inhib <- read.delim(file = "fig1a.txt", header=TRUE,sep="", dec=".")
	B4	1	24			PBS	2	20000000
	B4	2	22			PBS	3	25000000					summary(Zones_inhib)
	B4	3	24			PBS	1	24000000
	B4	4	20			PBS	2	28000000					###------ Create dataframe
	B5	1	24			PBS	3	35000000
	B5	2	16			B4	1	33.3	> Limit of detection reached for all ESO				Zones_inhib_df <- data.frame(Zones_inhib) # put in a data frame
	B5	3	20			B4	2	33.3
	B5	4	20			B4	3	33.3					lm_Zones_inhib <- lm(zone_inh~trmt, data = Zones_inhib_df)
	B6	1	18			B5	1	33.3					par(mfrow=c(2,2)) # par(mfrow) is a function that allows multiple graphs to be displayed at once
	B6	2	18			B5	2	33.3					plot(lm_Zones_inhib)
	B6	3	20			B5	3	33.3
	B6	4	16			B6	1	33.3					# Can see that there is big deviation from the assumptions of linear models
						B6	2	33.3					# try transforming
						B6	3	33.3
													lm_Zones_inhib_log <- lm(log(zone_inh + 0.0001)~trmt, data = Zones_inhib_df)
													par(mfrow=c(2,2)) # par(mfrow) is a function that allows multiple graphs to be displayed at once
													plot(lm_Zones_inhib_log)
													# There is no way to transform away the issue of all the zeros - no variance at all in control group.
													# We have to use non-parametric test: Kruskall-Wallis is the equivalent of ANOVA
													# On the full data set:
													kruskal.test(zone_inh~trmt, data = Zones_inhib_df)
													# Kruskal-Wallis rank sum test
													data: zone_inh by trmt
													Kruskal-Wallis chi-squared = 11.714, df = 3, p-value = 0.008428
													# There is a significant effect of trmt, i.e. at least one group is different from the others. It looks like this is just the control, and this is basically our null hypothesis - all batches of eyesalve kill, to about the same level.
													# So we drop the control treatment and run the same test on just the data with the three eyesalve batches:
													no_control <- subset(Zones_inhib_df, trmt!="Water")
													no_control # print to screen to check
													kruskal.test(zone_inh~trmt, data = no_control)
													# Kruskal-Wallis rank sum test
													data: zone_inh by trmt
													Kruskal-Wallis chi-squared = 5.1639, df = 2, p-value = 0.07563
													# There is now no significant effect of trmt.

## Sheet: Figure 2a
trmt	experiment	replicate	hacat_alamarbl_redu	is_control	chl_comparison	dilchl_comparison			setwd("path.to.your.folder")
Cells	a	1	98.0604	1	0	0			require(stats)
Cells	a	2	100	1	0	0
Cells	a	3	94.7879	1	0	0			###------ READ IN DATA ------###
Neo	a	1	91.2905	1	0	0			hacat_alamar <- read.delim(file = "fig2a.txt", header=TRUE,sep="", dec=".")
Neo	a	2	77.7168	1	0	0
Neo	a	3	100	1	0	0			summary(hacat_alamar)
Chl	a	1	0	1	1	0
Chl	a	2	0	1	1	0			###------ Create dataframe then make separate subsets for controls and eyesalve vs. chl comparison ------###
Chl	a	3	0	1	1	0
B1	a	1	0	0	1	0
B1	a	2	0	0	1	0			hacat_alamar_df <- data.frame(hacat_alamar) # put in a data frame
B1	a	3	0	0	1	0			hacat_alamar_df
B2	a	1	0	0	1	0
B2	a	2	0	0	1	0			hacat_alamar_controls_df <- subset(hacat_alamar_df, is_control==1)
B2	a	3	0	0	1	0			hacat_alamar_controls_df
B3	a	1	0	0	1	0			hacat_alamar_dilchl_df <- subset(hacat_alamar_df, dilchl_comparison==1)
B3	a	2	0	0	1	0			hacat_alamar_dilchl_df
B3	a	3	0	0	1	0
Dilchl	a	1	87.2052	1	0	1
Dilchl	a	2	44.2816	1	0	1			###------ Compare the controls treatments with cells only ------###
Dilchl	a	3	40.7577	1	0	1			# can't transform away the zeroes in chl
DilB1	a	1	25.8871	0	0	1			# is there really any need to include chlor as all dead?
DilB1	a	2	22.0797	0	0	1
DilB1	a	3	21.5503	0	0	1			hacat_alamar_controls2_df <- subset(hacat_alamar_controls_df, trmt!="Chl")
DilB2	a	1	36.2829	0	0	1			hacat_alamar_controls2_df
DilB2	a	2	31.4036	0	0	1
DilB2	a	3	30.929	0	0	1			lm_controls2 <- lm(hacat_alamarbl_redu~experiment*trmt, data = hacat_alamar_controls2_df)
DilB3	a	1	27.5262	0	0	1			par(mfrow=c(2,2)) # par(mfrow) is a function that allows multiple graphs to be displayed at once
DilB3	a	2	27.1651	0	0	1			plot(lm_controls2)
DilB3	a	3	33.71	0	0	1
Cells	b	1	100	1	0	0			# variance decreases with mean so need to try square etc. transform
Cells	b	2	100	1	0	0
Cells	b	3	94.8111	1	0	0			lm_controls2_sq <- lm(((hacat_alamarbl_redu)^2)~experiment*trmt, data = hacat_alamar_controls2_df)
Cells	b	4	100	1	0	0			par(mfrow=c(2,2)) # par(mfrow) is a function that allows multiple graphs to be displayed at once
Neo	b	1	86.1009	1	0	0			plot(lm_controls2_sq)
Neo	b	2	95.679	1	0	0
Neo	b	3	109.023	1	0	0			# because the number of replicates differs in the two experiments, we need Type 2 ss ------###
Neo	b	4	91.299	1	0	0
Chl	b	1	0	1	1	0			require(car)
Chl	b	2	0	1	1	0
Chl	b	3	0	1	1	0			library(car) # result from Anova() from package car
Chl	b	4	0	1	1	0			Anova(aov(lm_controls2_sq), type="II")
B4	b	1	0	0	1	0
B4	b	2	0	0	1	0			# Anova Table (Type II tests)
B4	b	3	0	0	1	0
B4	b	4	0	0	1	0			Anova Table (Type II tests)
B5	b	1	0	0	1	0			Response: ((hacat_alamarbl_redu)^2)
B5	b	2	0	0	1	0			Sum Sq Df F value Pr(>F)
B5	b	3	0	0	1	0			experiment 5029470 1 2.1234 0.165676
B5	b	4	0	0	1	0			trmt 83003017 2 17.5220 0.000119 ***
B6	b	1	0	0	1	0			experiment:trmt 3605841 2 0.7612 0.484326
B6	b	2	0	0	1	0			Residuals 35528122 15
B6	b	3	0	0	1	0
B6	b	4	0	0	1	0			# Do multiple comparisons of each trmt against just cells. This is alphabetically the first trmt, so R will by default use this as the control level.
Dilchl	b	1	75.363	1	0	1
Dilchl	b	2	75.1019	1	0	1			require(multcomp)
Dilchl	b	3	77.9899	1	0	1
Dilchl	b	4	78.5737	1	0	1			library(multcomp)
DilB4	b	1	14.6129	0	0	1			summary(glht(lm_controls2_sq, mcp(trmt="Dunnett")))
DilB4	b	2	21.1993	0	0	1
DilB4	b	3	19.6535	0	0	1			Simultaneous Tests for General Linear Hypotheses
DilB4	b	4	16.1933	0	0	1			Multiple Comparisons of Means: Dunnett Contrasts
DilB5	b	1	21.8925	0	0	1			Fit: lm(formula = ((hacat_alamarbl_redu)^2) ~ experiment * trmt, data = hacat_alamar_controls2_df)
DilB5	b	2	21.9482	0	0	1			Linear Hypotheses:
DilB5	b	3	18.8508	0	0	1			Estimate Std. Error t value Pr(>|t|)
DilB5	b	4	19.7745	0	0	1			Dilchl - Cells == 0 -5791 1257 -4.609 0.000653 ***
DilB6	b	1	36.2903	0	0	1			Neo - Cells == 0 -1409 1257 -1.121 0.444835
DilB6	b	2	31.8239	0	0	1			---
DilB6	b	3	29.1644	0	0	1			Signif. codes: 0 ‘***’ 0.001 ‘**’ 0.01 ‘*’ 0.05 ‘.’ 0.1 ‘ ’ 1
DilB6	b	4	28.0679	0	0	1			(Adjusted p values reported -- single-step method)
									###------ Now compare each eyesalve batch when diluted vs. dilchl ------###
									# order so that dichl is used as control in Dunnett's test
									hacat_alamar_dilchl_df$trmt<-factor(hacat_alamar_dilchl_df$trmt,levels=c("Dilchl","DilB1", "DilB2", "DilB3", "DilB4", "DilB5", "DilB6"),ordered=TRUE)
									hacat_alamar_dilchl_df
									lm_dilchl <- lm(hacat_alamarbl_redu~experiment+trmt, data = hacat_alamar_dilchl_df)
									par(mfrow=c(2,2)) # par(mfrow) is a function that allows multiple graphs to be displayed at once
									plot(lm_dilchl)
									# note row 19 is an outlier
									library(car) # result from Anova() from package car
									Anova(aov(lm_dilchl), type="II")
									Anova Table (Type II tests)
									Response: hacat_alamarbl_redu
									Sum Sq Df F value Pr(>F)
									experiment 641.4 1 8.6798 0.007986 **
									trmt 11005.5 6 24.8238 2.842e-08 ***
									Residuals 1477.8 20
									library(multcomp)
									summary(glht(lm_dilchl, mcp(trmt="Dunnett")))
									Simultaneous Tests for General Linear Hypotheses
									Multiple Comparisons of Means: Dunnett Contrasts
									Fit: lm(formula = hacat_alamarbl_redu ~ experiment + trmt, data = hacat_alamar_dilchl_df)
									Linear Hypotheses:
									Estimate Std. Error t value Pr(>|t|)
									DilB1 - Dilchl == 0 -34.242 7.019 -4.879 < 0.001 ***
									DilB2 - Dilchl == 0 -24.543 7.019 -3.497 0.01214 *
									DilB3 - Dilchl == 0 -27.948 7.019 -3.982 0.00405 **
									DilB4 - Dilchl == 0 -58.842 6.078 -9.681 < 0.001 ***
									DilB5 - Dilchl == 0 -56.141 6.078 -9.236 < 0.001 ***
									DilB6 - Dilchl == 0 -45.421 6.078 -7.473 < 0.001 ***
									# Check removing the outlier doesn't change things
									hacat_alamar_dilchl2_df <- subset(hacat_alamar_dilchl_df, hacat_alamarbl_redu<87)
									hacat_alamar_dilchl2_df
									lm_dilchl2 <- lm(hacat_alamarbl_redu~experiment+trmt, data = hacat_alamar_dilchl2_df)
									par(mfrow=c(2,2)) # par(mfrow) is a function that allows multiple graphs to be displayed at once
									plot(lm_dilchl2)
									library(car) # result from Anova() from package car
									Anova(aov(lm_dilchl2), type="II")
									Anova Table (Type II tests)
									Response: hacat_alamarbl_redu
									Sum Sq Df F value Pr(>F)
									experiment 1562.9 1 202.53 1.383e-11 ***
									trmt 9446.3 6 204.01 3.305e-16 ***
									Residuals 146.6 19
									library(multcomp)
									summary(glht(lm_dilchl2, mcp(trmt="Dunnett")))
									Simultaneous Tests for General Linear Hypotheses
									Multiple Comparisons of Means: Dunnett Contrasts
									Fit: lm(formula = hacat_alamarbl_redu ~ experiment + trmt, data = hacat_alamar_dilchl2_df)
									Linear Hypotheses:
									Estimate Std. Error t value Pr(>|t|)
									DilB1 - Dilchl == 0 -19.347 2.536 -7.629 < 0.001 ***
									DilB2 - Dilchl == 0 -9.648 2.536 -3.804 0.00637 **
									DilB3 - Dilchl == 0 -13.053 2.536 -5.147 < 0.001 ***
									DilB4 - Dilchl == 0 -58.842 1.964 -29.956 < 0.001 ***
									DilB5 - Dilchl == 0 -56.141 1.964 -28.580 < 0.001 ***
									DilB6 - Dilchl == 0 -45.421 1.964 -23.123 < 0.001 ***
									DilB2 - Dilchl == 0 -9.648 2.536 -3.804 0.00639 **
									DilB3 - Dilchl == 0 -13.053 2.536 -5.147 < 0.001 ***
									DilB4 - Dilchl == 0 -58.842 1.964 -29.956 < 0.001 ***
									DilB5 - Dilchl == 0 -56.141 1.964 -28.580 < 0.001 ***
									DilB6 - Dilchl == 0 -45.421 1.964 -23.123 < 0.001 ***
									---
									Signif. codes: 0 ‘***’ 0.001 ‘**’ 0.01 ‘*’ 0.05 ‘.’ 0.1 ‘ ’ 1
									(Adjusted p values reported -- single-step method)

## Sheet: Figure 2b
trmt	experiment	replicate	thp1_alamarbl_redu	is_control	chl_comparison	dilchl_comparison				setwd("path.to.your.folder")
Cells	a	1	97.7742	1	0	0				require(stats)
Cells	a	2	98.73	1	0	0
Cells	a	3	100	1	0	0				###------ READ IN DATA ------###
Neo	a	1	90.5428	1	0	0				thp1_alamar <- read.delim(file = "fig2b.txt", header=TRUE,sep="", dec=".")
Neo	a	2	81.617	1	0	0
Neo	a	3	74.8663	1	0	0				summary(thp1_alamar)
Chl	a	1	76.3918	1	1	0
Chl	a	2	27.3201	1	1	0				###------ Create dataframe then make separate subsets for controls and eyesalve vs. chl comparison ------###
Chl	a	3	38.5281	1	1	0
B1	a	1	13.0386	0	1	0
B2	a	1	14.0282	0	1	0				thp1_alamar_df <- data.frame(thp1_alamar) # put in a data frame
B3	a	1	36.9552	0	1	0				thp1_alamar_df
B1	a	2	24.7002	0	1	0
B2	a	2	14.9041	0	1	0				thp1_alamar_controls_df <- subset(thp1_alamar_df, is_control==1)
B3	a	2	12.5984	0	1	0				thp1_alamar_controls_df
B1	a	3	14.4538	0	1	0				thp1_alamar_chl_df <- subset(thp1_alamar_df, chl_comparison==1)
B2	a	3	7.57028	0	1	0				thp1_alamar_chl_df
B3	a	3	29.9377	0	1	0				thp1_alamar_dilchl_df <- subset(thp1_alamar_df, dilchl_comparison==1)
Dilchl	a	1	91.001	1	0	1				thp1_alamar_dilchl_df
Dilchl	a	2	100	1	0	1
Dilchl	a	3	87.3724	1	0	1
DilB1	a	1	23.6228	0	0	1				###------ Compare the controls treatments with cells only ------###
DilB2	a	1	25.1765	0	0	1
DilB3	a	1	20.0775	0	0	1
DilB1	a	2	23.0081	0	0	1				lm_controls <- lm(thp1_alamarbl_redu~experiment*trmt, data = thp1_alamar_controls_df)
DilB2	a	2	28.1611	0	0	1				par(mfrow=c(2,2)) # par(mfrow) is a function that allows multiple graphs to be displayed at once
DilB3	a	2	27.1625	0	0	1				plot(lm_controls)
DilB1	a	3	19.6451	0	0	1
DilB2	a	3	39.0741	0	0	1				# variance decreases with mean so need to try square etc. transform
DilB3	a	3	21.3227	0	0	1
Cells	b	1	95.5686	1	0	0				lm_controls_sq <- lm(((thp1_alamarbl_redu)^2)~experiment*trmt, data = thp1_alamar_controls_df)
Cells	b	2	98.3562	1	0	0				par(mfrow=c(2,2)) # par(mfrow) is a function that allows multiple graphs to be displayed at once
Cells	b	3	100	1	0	0				plot(lm_controls_sq)
Cells	b	4	100	1	0	0
Neo	b	1	78.4921	1	0	0				# because the number of replicates differs in the two experiments, we need Type 2 ss ------###
Neo	b	2	85.6482	1	0	0
Neo	b	3	94.8166	1	0	0				require(car)
Neo	b	4	86.0961	1	0	0
Chl	b	1	38.7536	1	1	0				library(car) # result from Anova() from package car
Chl	b	2	38.9519	1	1	0				Anova(aov(lm_controls_sq), type="II")
Chl	b	3	45.9357	1	1	0
Chl	b	4	21.4194	1	1	0				# Anova Table (Type II tests)
B4	b	1	13.6543	0	1	0
B5	b	1	17.1679	0	1	0				Anova Table (Type II tests)
B6	b	1	17.4354	0	1	0				Response: ((thp1_alamarbl_redu)^2)
B4	b	2	14.4568	0	1	0				Sum Sq Df F value Pr(>F)
B5	b	2	19.3874	0	1	0				experiment 5101318 1 3.6699 0.06981 .
B6	b	2	22.1238	0	1	0				trmt 223587477 3 53.6166 9.601e-10 ***
B4	b	3	15.0701	0	1	0				experiment:trmt 11410229 3 2.7362 0.07059 .
B5	b	3	21.0851	0	1	0				Residuals 27800779 20
B6	b	3	19.156	0	1	0
B4	b	4	17.727	0	1	0				# Do multiple comparisons of each trmt against just cells. This is alphabetically the first trmt, so R will by default use this as the control level.
B5	b	4	17.4703	0	1	0
B6	b	4	22.3467	0	1	0				require(multcomp)
Dilchl	b	1	75.363	1	0	1
Dilchl	b	2	75.1019	1	0	1				library(multcomp)
Dilchl	b	3	77.9899	1	0	1				summary(glht(lm_controls_sq, mcp(trmt="Dunnett")))
Dilchl	b	4	78.5737	1	0	1
DilB4	b	1	39.734	0	0	1				# Simultaneous Tests for General Linear Hypotheses
DilB5	b	1	22.8141	0	0	1
DilB6	b	1	28.4524	0	0	1				Multiple Comparisons of Means: Dunnett Contrasts
DilB4	b	2	22.2106	0	0	1				Fit: lm(formula = ((thp1_alamarbl_redu)^2) ~ experiment * trmt, data = thp1_alamar_controls_df)
DilB5	b	2	22.6566	0	0	1				Linear Hypotheses:
DilB6	b	2	26.064	0	0	1				Estimate Std. Error t value Pr(>|t|)
DilB4	b	3	21.4289	0	0	1				Chl - Cells == 0 -7080.3 962.6 -7.355 <0.001 ***
DilB5	b	3	30.2039	0	0	1				Dilchl - Cells == 0 -1130.8 962.6 -1.175 0.5173
DilB6	b	3	22.8545	0	0	1				Neo - Cells == 0 -2947.7 962.6 -3.062 0.0164 *
DilB4	b	4	21.2566	0	0	1
DilB5	b	4	20.7437	0	0	1
DilB6	b	4	25.9016	0	0	1				###------ Now compare each undiluted eyesalve batch vs. chl ------###
										# order so that chl is used as control in Dunnett's test
										thp1_alamar_chl_df$trmt<-factor(thp1_alamar_chl_df$trmt,levels=c("Chl","B1", "B2", "B3", "B4", "B5", "B6"),ordered=TRUE)
										thp1_alamar_chl_df
										lm_chl <- lm(thp1_alamarbl_redu~experiment+trmt, data = thp1_alamar_chl_df)
										par(mfrow=c(2,2)) # par(mfrow) is a function that allows multiple graphs to be displayed at once
										plot(lm_chl)
										lm_chl_log <- lm(log(thp1_alamarbl_redu)~experiment+trmt, data = thp1_alamar_chl_df)
										par(mfrow=c(2,2)) # par(mfrow) is a function that allows multiple graphs to be displayed at once
										plot(lm_chl_log)
										library(car) # result from Anova() from package car
										Anova(aov(lm_chl_log), type="II")
										Anova Table (Type II tests)
										Response: log(thp1_alamarbl_redu)
										Sum Sq Df F value Pr(>F)
										experiment 0.0772 1 0.7147 0.4078975
										trmt 4.3281 6 6.6791 0.0005377 ***
										Residuals 2.1600 20
										library(multcomp)
										summary(glht(lm_chl_log, mcp(trmt="Dunnett")))
										Simultaneous Tests for General Linear Hypotheses
										Multiple Comparisons of Means: Dunnett Contrasts
										Fit: lm(formula = log(thp1_alamarbl_redu) ~ experiment + trmt, data = thp1_alamar_chl_df)
										Estimate Std. Error t value Pr(>|t|)
										B1 - Chl == 0 -0.9497 0.2683 -3.539 0.01111 *
										B2 - Chl == 0 -1.3093 0.2683 -4.880 < 0.001 ***
										B3 - Chl == 0 -0.5842 0.2683 -2.177 0.18919
										B4 - Chl == 0 -0.8345 0.2324 -3.591 0.00994 **
										B5 - Chl == 0 -0.6236 0.2324 -2.683 0.07101 .
										B6 - Chl == 0 -0.5492 0.2324 -2.363 0.13404
										###------ Now compare each eyesalve batch when diluted vs. dilchl ------###
										# order so that dilchl is used as control in Dunnett's test
										thp1_alamar_dilchl_df$trmt<-factor(thp1_alamar_dilchl_df$trmt,levels=c("Dilchl","DilB1", "DilB2", "DilB3", "DilB4", "DilB5", "DilB6"),ordered=TRUE)
										thp1_alamar_dilchl_df
										lm_dilchl <- lm(thp1_alamarbl_redu~experiment+trmt, data = thp1_alamar_dilchl_df)
										par(mfrow=c(2,2)) # par(mfrow) is a function that allows multiple graphs to be displayed at once
										plot(lm_dilchl)
										lm_dilchl_log <- lm(log(thp1_alamarbl_redu)~experiment+trmt, data = thp1_alamar_dilchl_df)
										par(mfrow=c(2,2)) # par(mfrow) is a function that allows multiple graphs to be displayed at once
										plot(lm_dilchl_log)
										library(car) # result from Anova() from package car
										Anova(aov(lm_dilchl_log), type="II")
										Anova Table (Type II tests)
										Response: log(thp1_alamarbl_redu)
										Sum Sq Df F value Pr(>F)
										experiment 0.0608 1 2.1349 0.1595
										trmt 7.9236 6 46.3871 1.068e-10 ***
										Residuals 0.5694 20
										library(multcomp)
										summary(glht(lm_dilchl_log, mcp(trmt="Dunnett")))
										# Simultaneous Tests for General Linear Hypotheses
										Multiple Comparisons of Means: Dunnett Contrasts
										Fit: lm(formula = log(thp1_alamarbl_redu) ~ experiment + trmt, data = thp1_alamar_dilchl_df)
										Linear Hypotheses:
										Estimate Std. Error t value Pr(>|t|)
										DilB1 - Dilchl == 0 -1.4368 0.1378 -10.429 <1e-05 ***
										DilB2 - Dilchl == 0 -1.1190 0.1378 -8.122 <1e-05 ***
										DilB3 - Dilchl == 0 -1.4083 0.1378 -10.223 <1e-05 ***
										DilB4 - Dilchl == 0 -1.1144 0.1193 -9.340 <1e-05 ***
										DilB5 - Dilchl == 0 -1.1684 0.1193 -9.793 <1e-05 ***
										DilB6 - Dilchl == 0 -1.0924 0.1193 -9.156 <1e-05 ***
										---
										Signif. codes: 0 ‘***’ 0.001 ‘**’ 0.01 ‘*’ 0.05 ‘.’ 0.1 ‘ ’ 1
										(Adjusted p values reported -- single-step method)

## Sheet: Figure 3a
trmt	experiment	replicate	hacat_ldh_release	is_control	chl_comparison	dilchl_comparison	cells_comparison		setwd("path.to.your.folder")
B7	a	1	3.04585	0	1	0	1		require(stats)
B7	a	2	4.16294	0	1	0	1
B7	a	3	1.73976	0	1	0	1		###------ READ IN DATA ------###
B7	a	4	0	0	1	0	1		hacat_ldh <- read.delim(file = "fig3a.txt", header=TRUE,sep="", dec=".")
B8	a	1	3.13022	0	1	0	1
B8	a	2	2.70161	0	1	0	1		summary(hacat_ldh)
B8	a	3	1.26728	0	1	0	1
B8	a	4	1.35165	0	1	0	1		###------ Create dataframe then make separate subsets for controls and eyesalve vs. chl comparison ------###
B9	a	1	2.67798	0	1	0	1
B9	a	2	3.64321	0	1	0	1
B9	a	3	2.03338	0	1	0	1		hacat_ldh_df <- data.frame(hacat_ldh) # put in a data frame
B9	a	4	1.09516	0	1	0	1		hacat_ldh_df
Cells	a	1	0	1	0	0	1
Cells	a	2	3.73433	1	0	0	1		hacat_ldh_controls_df <- subset(hacat_ldh_df, is_control==1)
Cells	a	3	8.31744	1	0	0	1		hacat_ldh_controls_df
Cells	a	4	8.30394	1	0	0	1		hacat_ldh_chl_df <- subset(hacat_ldh_df, chl_comparison==1)
Chl	a	1	0	1	1	0	0		hacat_ldh_chl_df
Chl	a	2	0	1	1	0	0		hacat_ldh_dilchl_df <- subset(hacat_ldh_df, dilchl_comparison==1)
Chl	a	3	0	1	1	0	0		hacat_ldh_dilchl_df
Chl	a	4	0	1	1	0	0
DilB7	a	1	0	0	0	1	0
DilB7	a	2	0	0	0	1	0		###------ Compare the controls treatments with cells only ------###
DilB7	a	3	0	0	0	1	0		# can't transform away the zeroes in chl
DilB7	a	4	0	0	0	1	0		# is there really any need to include chlor as all dead?
DilB8	a	1	0	0	0	1	0
DilB8	a	2	0	0	0	1	0
DilB8	a	3	0	0	0	1	0		lm_controls <- lm(hacat_ldh_release~experiment*trmt, data = hacat_ldh_controls_df)
DilB8	a	4	0	0	0	1	0		par(mfrow=c(2,2)) # par(mfrow) is a function that allows multiple graphs to be displayed at once
DilB9	a	1	0	0	0	1	0		plot(lm_controls)
DilB9	a	2	0	0	0	1	0
DilB9	a	3	0	0	0	1	0		lm_controls_log <- lm(log(hacat_ldh_release+0.001)~experiment*trmt, data = hacat_ldh_controls_df)
DilB9	a	4	0	0	0	1	0		par(mfrow=c(2,2)) # par(mfrow) is a function that allows multiple graphs to be displayed at once
Dilchl	a	1	11.3987	1	0	1	0		plot(lm_controls_log)
Dilchl	a	2	17.3116	1	0	1	0
Dilchl	a	3	11.311	1	0	1	0		lm_controls_sqrt <- lm(sqrt(hacat_ldh_release)~experiment*trmt, data = hacat_ldh_controls_df)
Dilchl	a	4	11.7295	1	0	1	0		par(mfrow=c(2,2)) # par(mfrow) is a function that allows multiple graphs to be displayed at once
Neo	a	1	3.20953	1	0	0	0		plot(lm_controls_sqrt)
Neo	a	2	2.83323	1	0	0	0
Neo	a	3	5.45553	1	0	0	0		# untransfomed best
Neo	a	4	3.73433	1	0	0	0
B10	b	1	0	0	1	0	1		summary.aov(lm_controls)
B10	b	2	0	0	1	0	1
B10	b	3	0	0	1	0	1		Df Sum Sq Mean Sq F value Pr(>F)
B10	b	4	0	0	1	0	1		experiment 1 186 186.4 17.61 0.000248 ***
B10	b	5	0	0	1	0	1		trmt 3 4750 1583.5 149.60 < 2e-16 ***
B11	b	1	0	0	1	0	1		experiment:trmt 3 1493 497.8 47.03 4.64e-11 ***
B11	b	2	0	0	1	0	1		Residuals 28 296 10.6
B11	b	3	0	0	1	0	1
B11	b	4	0	0	1	0	1
B11	b	5	0	0	1	0	1		# because the number of replicates differs in the two experiments, we need Type 2 ss ------###
B12	b	1	0	0	1	0	1
B12	b	2	0	0	1	0	1		require(car)
B12	b	3	0	0	1	0	1
B12	b	4	0	0	1	0	1		library(car) # result from Anova() from package car
B12	b	5	0	0	1	0	1		Anova(aov(lm_controls), type="II")
Cells	b	1	0.519964	1	0	0	1
Cells	b	2	0.819943	1	0	0	1		Response: hacat_ldh_release
Cells	b	3	0.624956	1	0	0	1		Sum Sq Df F value Pr(>F)
Cells	b	4	0	1	0	0	1		experiment 186.4 1 17.610 0.0002476 ***
Cells	b	5	0	1	0	0	1		trmt 4750.4 3 149.596 < 2.2e-16 ***
Chl	b	1	0	1	1	0	0		experiment:trmt 1493.5 3 47.032 4.643e-11 ***
Chl	b	2	0	1	1	0	0		Residuals 296.4 28
Chl	b	3	0	1	1	0	0
Chl	b	4	0	1	1	0	0		# Do multiple comparisons of each trmt against just cells. This is alphabetically the first trmt, so R will by default use this as the control level.
Chl	b	5	0	1	1	0	0
DilB10	b	1	0	0	0	1	0		require(multcomp)
DilB10	b	2	0	0	0	1	0
DilB10	b	3	0	0	0	1	0		library(multcomp)
DilB10	b	4	0	0	0	1	0		summary(glht(lm_controls, mcp(trmt="Dunnett")))
DilB10	b	5	0	0	0	1	0
DilB11	b	1	0	0	0	1	0		Simultaneous Tests for General Linear Hypotheses
DilB11	b	2	0	0	0	1	0		Multiple Comparisons of Means: Dunnett Contrasts
DilB11	b	3	0	0	0	1	0		Fit: lm(formula = hacat_ldh_release ~ experiment * trmt, data = hacat_ldh_controls_df)
DilB11	b	4	0	0	0	1	0		Linear Hypotheses:
DilB11	b	5	0	0	0	1	0		Estimate Std. Error t value Pr(>|t|)
DilB12	b	1	0	0	0	1	0		Chl - Cells == 0 -5.089 2.301 -2.212 0.08888 .
DilB12	b	2	0	0	0	1	0		Dilchl - Cells == 0 7.849 2.301 3.412 0.00542 **
DilB12	b	3	0	0	0	1	0		Neo - Cells == 0 -1.281 2.301 -0.557 0.90008
DilB12	b	4	0	0	0	1	0		---
DilB12	b	5	0	0	0	1	0		Signif. codes: 0 ‘***’ 0.001 ‘**’ 0.01 ‘*’ 0.05 ‘.’ 0.1 ‘ ’ 1
Dilchl	b	1	40.9721	1	0	1	0		(Adjusted p values reported -- single-step method)
Dilchl	b	2	38.2823	1	0	1	0
Dilchl	b	3	31.2228	1	0	1	0
Dilchl	b	4	37.0024	1	0	1	0
Dilchl	b	5	51.3164	1	0	1	0		###------ Now compare each eyesalve batch when not diluted vs. chl ------###
Neo	b	1	0	1	0	0	0
Neo	b	2	0	1	0	0	0		# order so that chl is used as control in Dunnett's test
Neo	b	3	0	1	0	0	0
Neo	b	4	0	1	0	0	0		hacat_ldh_chl_df$trmt<-factor(hacat_ldh_chl_df$trmt,levels=c("Chl","B7", "B8", "B9", "B10", "B11", "B12"),ordered=TRUE)
Neo	b	5	0	1	0	0	0		hacat_ldh_chl_df
									lm_chl <- lm(hacat_ldh_release~experiment+trmt, data = hacat_ldh_chl_df)
									par(mfrow=c(2,2)) # par(mfrow) is a function that allows multiple graphs to be displayed at once
									plot(lm_chl)
									lm_chl_log <- lm(log(hacat_ldh_release+0.001)~experiment+trmt, data = hacat_ldh_chl_df)
									par(mfrow=c(2,2)) # par(mfrow) is a function that allows multiple graphs to be displayed at once
									plot(lm_chl_log)
									library(car) # result from Anova() from package car
									Anova(aov(lm_chl_log), type="II")
									Anova Table (Type II tests)
									Response: log(hacat_ldh_release + 0.001)
									Sum Sq Df F value Pr(>F)
									experiment 0.000 1 0.000 1
									trmt 157.423 6 14.962 1.339e-07 ***
									Residuals 49.099 28
									library(multcomp)
									summary(glht(lm_chl_log, mcp(trmt="Dunnett")))
									Simultaneous Tests for General Linear Hypotheses
									Multiple Comparisons of Means: Dunnett Contrasts
									Fit: lm(formula = log(hacat_ldh_release + 0.001) ~ experiment + trmt,
									data = hacat_ldh_chl_df)
									Linear Hypotheses:
									Estimate Std. Error t value Pr(>|t|)
									B7 - Chl == 0 5.955e+00 9.364e-01 6.359 <1e-05 ***
									B8 - Chl == 0 7.577e+00 9.364e-01 8.092 <1e-05 ***
									B9 - Chl == 0 7.678e+00 9.364e-01 8.200 <1e-05 ***
									B10 - Chl == 0 -2.220e-16 8.375e-01 0.000 1
									B11 - Chl == 0 -1.998e-15 8.375e-01 0.000 1
									B12 - Chl == 0 2.346e-15 8.375e-01 0.000 1
									---###------ Now compare each eyesalve batch when diluted vs. dilchl ------###
									# order so that dichl is used as control in Dunnett's test
									hacat_ldh_dilchl_df$trmt<-factor(hacat_ldh_dilchl_df$trmt,levels=c("Dilchl","DilB7", "DilB8", "DilB9", "DilB10", "DilB11", "DilB12"),ordered=TRUE)
									hacat_ldh_dilchl_df
									lm_dilchl <- lm(hacat_ldh_release~experiment+trmt, data = hacat_ldh_dilchl_df)
									par(mfrow=c(2,2)) # par(mfrow) is a function that allows multiple graphs to be displayed at once
									plot(lm_dilchl)
									lm_dilchl_log <- lm(log(hacat_ldh_release+0.001)~experiment+trmt, data = hacat_ldh_dilchl_df)
									par(mfrow=c(2,2)) # par(mfrow) is a function that allows multiple graphs to be displayed at once
									plot(lm_dilchl_log)
									library(car) # result from Anova() from package car
									Anova(aov(lm_dilchl), type="II")
									Anova Table (Type II tests)
									Response: hacat_ldh_release
									Sum Sq Df F value Pr(>F)
									experiment 1598.7 1 183.98 7.854e-14 ***
									trmt 6430.1 6 123.34 < 2.2e-16 ***
									Residuals 243.3 28
									library(multcomp)
									summary(glht(lm_dilchl, mcp(trmt="Dunnett")))
									Simultaneous Tests for General Linear Hypotheses
									Multiple Comparisons of Means: Dunnett Contrasts
									Fit: lm(formula = hacat_ldh_release ~ experiment + trmt, data = hacat_ldh_dilchl_df)
									Linear Hypotheses:
									Estimate Std. Error t value Pr(>|t|)
									DilB7 - Dilchl == 0 -12.938 2.084 -6.207 <1e-05 ***
									DilB8 - Dilchl == 0 -12.938 2.084 -6.207 <1e-05 ***
									DilB9 - Dilchl == 0 -12.938 2.084 -6.207 <1e-05 ***
									DilB10 - Dilchl == 0 -39.759 1.864 -21.326 <1e-05 ***
									DilB11 - Dilchl == 0 -39.759 1.864 -21.326 <1e-05 ***
									DilB12 - Dilchl == 0 -39.759 1.864 -21.326 <1e-05 ***
									###------ Here is makes sense to compare eyesalve batches undiluted vs. cells only ------###
									hacat_ldh_cells_df <- subset(hacat_ldh_df, cells_comparison==1)
									hacat_ldh_cells_df
									hacat_ldh_cells_df$trmt<-factor(hacat_ldh_cells_df$trmt,levels=c("Cells","B7", "B8", "B9", "B10", "B11", "B12"),ordered=TRUE)
									hacat_ldh_cells_df
									lm_cells <- lm(hacat_ldh_release~experiment*trmt, data = hacat_ldh_cells_df)
									par(mfrow=c(2,2)) # par(mfrow) is a function that allows multiple graphs to be displayed at once
									plot(lm_cells)
									lm_cells_log <- lm(sqrt(hacat_ldh_release+0.001)~experiment*trmt, data = hacat_ldh_cells_df)
									par(mfrow=c(2,2)) # par(mfrow) is a function that allows multiple graphs to be displayed at once
									plot(lm_cells_log)
									# untransformed is better
									summary.aov(lm_cells)
									library(car) # result from Anova() from package car
									Anova(aov(lm_cells), type="II")
									Anova Table (Type II tests)
									Response: hacat_ldh_release
									Sum Sq Df F value Pr(>F)
									experiment 49.004 1 21.1754 8.236e-05 ***
									trmt 25.097 6 1.8075 0.1338
									experiment:trmt 0
									Residuals 64.798 28
									par(mfrow=c(2,2)) # par(mfrow) is a function that allows multiple graphs to be displayed at once
									plot(lm_cells)
									lm_cells_log <- lm(sqrt(hacat_ldh_release+0.001)~experiment*trmt, data = hacat_ldh_cells_df)
									par(mfrow=c(2,2)) # par(mfrow) is a function that allows multiple graphs to be displayed at once
									plot(lm_cells_log)
									summary.aov(lm_cells_log)
									library(car) # result from Anova() from package car
									Anova(aov(lm_cells_log), type="II")
									Anova Table (Type II tests)
									Response: sqrt(hacat_ldh_release + 0.001)
									Sum Sq Df F value Pr(>F)
									experiment 4.5833 1 13.8977 0.0008671 ***
									trmt 1.7454 6 0.8821 0.5207985
									experiment:trmt 0
									Residuals 9.2340 28

## Sheet: Figure 3b
trmt	experiment	replicate	thp1_ldh_release
Cells	b	1	0
Cells	b	2	0
Cells	b	3	0
Cells	b	4	0
Cells	b	5	0
Neo	b	1	0
Neo	b	2	0
Neo	b	3	0
Neo	b	4	0
Neo	b	5	0
Chl	b	1	0
Chl	b	2	0
Chl	b	3	0
Chl	b	4	0
Chl	b	5	0
B10	b	1	0
B10	b	2	0
B10	b	3	0
B10	b	4	0
B10	b	5	0
B11	b	1	0
B11	b	2	0
B11	b	3	0
B11	b	4	0
B11	b	5	0
B12	b	1	0
B12	b	2	0
B12	b	3	0
B12	b	4	0
B12	b	5	0
Dilchl	b	1	9.60765
Dilchl	b	2	14.7523
Dilchl	b	3	14.23
Dilchl	b	4	5.7935
Dilchl	b	5	3.71395
DilB10	b	1	0
DilB10	b	2	0
DilB10	b	3	0
DilB10	b	4	0
DilB10	b	5	0
DilB11	b	1	0
DilB11	b	2	0
DilB11	b	3	0
DilB11	b	4	0
DilB11	b	5	0
DilB12	b	1	0
DilB12	b	2	0
DilB12	b	3	0
DilB12	b	4	0
DilB12	b	5	0

## Sheet: Figure 4 & Table S1
Treatment	Opacity score	Epithelial integrity score	Cumulative score	Description
0.5M NaOH (positive control)	4	1.5	5.5	Severe
PBS (negative control)	0	0	0	None
B4	0	0	0	None
B5	0	0	0	None
B6	0	0	0	None
B12	0	0	0	None
B13	0	0	0	None
B14	0	0	0	None

## Sheet: Figure 5a & 5b
	Slug weight, raw (g)										slug	trmt	trmt2	replicate	after_contact	slug_initial_weight	weight_diff_g	mucus_weight_in_g_cumulative	mucus_weight_cumulative_perc_init_weight	jitter_weight_perc_cumulative	x_for_perc				setwd("path.to.your.folder")
	Initial	After 1st contact	After 1st rest	After 2nd contact	After 2nd rest	After 3rd contact	After 24 hours				BAC_1	BAC	BAC	1	1	7.16	-1.13	0.98	13.6872	0.05	1.05				require(stats)
BAC 1	7.16	6.03	5.79	4.95	4.79	4.16	3.6				BAC_2	BAC	BAC	2	1	7.36	-1.06	1.02	13.8587	0	1
PBS 1	3.3	3.29	3.25	3.23	3.2	3.1	3.07				BAC_3	BAC	BAC	3	1	6.8	-0.92	0.92	13.5294	-0.05	0.95				###------ READ IN DATA ------###
BES4 1	4.5	4.31	4.27	4.01	3.97	3.77	3.69				B4_1	B4	ESO	1	1	4.5	-0.19	0.18	4	-0.01	0.99				slugs <- read.delim(file = "fig5ab.txt", header=TRUE,sep="", dec=".")
BES5 1	4.3	4.13	4.09	3.9	3.86	3.68	3.58				B4_2	B4	ESO	2	1	4.45	-0.2	0.2	4.49438	0.05	1.05
BES6 1	4.2	3.93	3.9	3.71	3.68	3.42	3.36				B4_3	B4	ESO	3	1	5	-0.23	0.21	4.2	0.01	1.01				summary(slugs)
BAC 2	7.36	6.3	6.22	5.19	5.1	4.13	3.55				B5_1	B5	ESO	1	1	4.3	-0.17	0.15	3.48837	-0.05	0.95
PBS 2	4.2	4.14	4.11	4.06	4.03	3.99	3.95				B5_2	B5	ESO	2	1	3.88	-0.26	0.11	2.83505	0	1				###------ Create dataframe then pull out only final contact data ------###
BES4 2	4.45	4.25	4.2	3.83	3.77	3.45	3.36				B5_3	B5	ESO	3	1	6.8	-0.44	0.24	3.52941	0.05	1.05
BES5 2	3.88	3.62	3.54	3.3	3.09	2.85	2.77				B6_1	B6	ESO	1	1	4.2	-0.27	0.25	5.95238	0	1
BES6 2	3.49	3.2	3.13	2.87	2.83	2.65	2.73				B6_2	B6	ESO	2	1	3.49	-0.29	0.27	7.73639	0	1				slugs_df <- data.frame(slugs) # put in a data frame
BAC 3	6.8	5.88	5.81	4.9	4.82	3.75	3.49				B6_3	B6	ESO	3	1	4.82	-0.23	0.21	4.35685	-0.05	0.95				slugs_df
PBS 3	3.83	3.77	3.75	3.69	3.66	3.62	3.57				PBS_1	PBS	PBS	1	1	3.3	-0.01	0.05	1.51515	0	1
BES4 3	5	4.77	4.74	4.39	4.34	4.03	3.91				PBS_2	PBS	PBS	2	1	4.2	-0.06	0.04	0.952381	0.1	1.1				slugs_cp3_df <- subset(slugs_df, after_contact==3)
BES5 3	6.8	6.36	6.23	5.71	5.6	5.3	5.22				PBS_3	PBS	PBS	3	1	3.83	-0.06	0.03	0.78329	-0.1	0.9				slugs_cp3_df
BES6 3	4.82	4.59	4.54	4.27	4.23	3.98	3.88				BAC_1	BAC	BAC	1	2	7.16	-2.21	1.58	22.067	0	2
											BAC_2	BAC	BAC	2	2	7.36	-2.17	2.02	27.4457	0.05	2.05				###------ final weight ------###
											BAC_3	BAC	BAC	3	2	6.8	-1.9	1.8	26.4706	-0.05	1.95
	Slug weight, adjusted (g)										B4_1	B4	ESO	1	2	4.5	-0.49	0.42	9.33333	-0.1	1.9				slugs_cp3_df$trmt<-factor(slugs_cp3_df$trmt,levels=c("BAC","B4", "B5", "B6", "PBS"),ordered=TRUE)
	Initial	After 1st contact	After 1st rest	After 2nd contact	After 2nd rest	After 3rd contact	After 24 hours				B4_2	B4	ESO	2	2	4.45	-0.62	0.55	12.3596	0	2				slugs_cp3_df
BAC 1	0	-1.13	-1.37	-2.21	-2.37	-3	-3.56				B4_3	B4	ESO	3	2	5	-0.61	0.54	10.8	0.05	2.05
PBS 1	0	-0.01	-0.05	-0.07	-0.1	-0.2	-0.23				B5_1	B5	ESO	1	2	4.3	-0.4	0.32	7.44186	-0.05	1.95				lm_weight <- lm(weight_diff_g~trmt, data = slugs_cp3_df)
BES4 1	0	-0.19	-0.23	-0.49	-0.53	-0.73	-0.81				B5_2	B5	ESO	2	2	3.88	-0.58	0.23	5.92784	0	2				par(mfrow=c(2,2)) # par(mfrow) is a function that allows multiple graphs to be displayed at once
BES5 1	0	-0.17	-0.21	-0.4	-0.44	-0.62	-0.72				B5_3	B5	ESO	3	2	6.8	-1.09	0.53	7.79412	0.05	2.05				plot(lm_weight)
BES6 1	0	-0.27	-0.3	-0.49	-0.52	-0.78	-0.84				B6_1	B6	ESO	1	2	4.2	-0.49	0.42	10	-0.05	1.95
BAC 2	0	-1.06	-1.14	-2.17	-2.26	-3.23	-3.81				B6_2	B6	ESO	2	2	3.49	-0.62	0.51	14.6132	0	2				summary.aov(lm_weight)
PBS 2	0	-0.06	-0.09	-0.14	-0.17	-0.21	-0.25				B6_3	B6	ESO	3	2	4.82	-0.55	0.46	9.54357	0.1	2.1
BES4 2	0	-0.2	-0.25	-0.62	-0.68	-1	-1.09				PBS_1	PBS	PBS	1	2	3.3	-0.07	0.09	2.72727	0.05	2.05				Df Sum Sq Mean Sq F value Pr(>F)
BES5 2	0	-0.26	-0.34	-0.58	-0.79	-1.03	-1.11				PBS_2	PBS	PBS	2	2	4.2	-0.14	0.07	1.66667	0	2				trmt 4 14.482 3.621 78.14 1.67e-07 ***
BES6 2	0	-0.29	-0.36	-0.62	-0.66	-0.84	-0.76				PBS_3	PBS	PBS	3	2	3.83	-0.14	0.08	2.08877	-0.05	1.95				Residuals 10 0.463 0.046
BAC 3	0	-0.92	-0.99	-1.9	-1.98	-3.05	-3.31				BAC_1	BAC	BAC	1	3	7.16	-3	1.93	26.9553	0	3
PBS 3	0	-0.06	-0.08	-0.14	-0.17	-0.21	-0.26				BAC_2	BAC	BAC	2	3	7.36	-3.23	2.99	40.625	-0.05	2.95
BES4 3	0	-0.23	-0.26	-0.61	-0.66	-0.97	-1.09				BAC_3	BAC	BAC	3	3	6.8	-3.05	2.85	41.9118	0.05	3.05				require(multcomp)
BES5 3	0	-0.44	-0.57	-1.09	-1.2	-1.5	-1.58				B4_1	B4	ESO	1	3	4.5	-0.73	0.59	13.1111	0.1	3.1
BES6 3	0	-0.23	-0.28	-0.55	-0.59	-0.84	-0.94				B4_2	B4	ESO	2	3	4.45	-1	0.8	17.9775	-0.05	2.95				library(multcomp)
											B4_3	B4	ESO	3	3	5	-0.97	0.83	16.6	0.05	3.05				summary(glht(lm_weight, mcp(trmt="Dunnett")))
											B5_1	B5	ESO	1	3	4.3	-0.62	0.48	11.1628	0.05	3.05
											B5_2	B5	ESO	2	3	3.88	-1.03	0.39	10.0515	-0.05	2.95				Simultaneous Tests for General Linear Hypotheses
											B5_3	B5	ESO	3	3	6.8	-1.5	0.77	11.3235	-0.1	2.9				Multiple Comparisons of Means: Dunnett Contrasts
											B6_1	B6	ESO	1	3	4.2	-0.78	0.65	15.4762	-0.05	2.95				Fit: lm(formula = weight_diff_g ~ trmt, data = slugs_cp3_df)
											B6_2	B6	ESO	2	3	3.49	-0.84	0.68	19.4842	0	3				Linear Hypotheses:
											B6_3	B6	ESO	3	3	4.82	-0.84	0.69	14.3154	0	3				Estimate Std. Error t value Pr(>|t|)
											PBS_1	PBS	PBS	1	3	3.3	-0.2	0.18	5.45455	0	3				B4 - BAC == 0 2.1933 0.1758 12.48 <1e-07 ***
											PBS_2	PBS	PBS	2	3	4.2	-0.21	0.09	2.14286	-0.1	2.9				B5 - BAC == 0 2.0433 0.1758 11.63 <1e-07 ***
											PBS_3	PBS	PBS	3	3	3.83	-0.21	0.1	2.61097	0.1	3.1				B6 - BAC == 0 2.2733 0.1758 12.94 <1e-07 ***
																									PBS - BAC == 0 2.8867 0.1758 16.43 <1e-07 ***
																									###------ final mucus percent ------###
																									lm_mucus <- lm(mucus_weight_cumulative_perc_init_weight~trmt, data = slugs_cp3_df)
																									par(mfrow=c(2,2)) # par(mfrow) is a function that allows multiple graphs to be displayed at once
																									plot(lm_mucus)
																									lm_mucus_log <- lm(log(mucus_weight_cumulative_perc_init_weight)~trmt, data = slugs_cp3_df)
																									par(mfrow=c(2,2)) # par(mfrow) is a function that allows multiple graphs to be displayed at once
																									plot(lm_mucus_log)
																									lm_mucus_sqrt <- lm(sqrt(mucus_weight_cumulative_perc_init_weight)~trmt, data = slugs_cp3_df)
																									par(mfrow=c(2,2)) # par(mfrow) is a function that allows multiple graphs to be displayed at once
																									plot(lm_mucus_sqrt)
																									# sqrt is best
																									summary.aov(lm_mucus_sqrt)
																									Df Sum Sq Mean Sq F value Pr(>F)
																									trmt 4 27.671 6.918 36.5 6.15e-06 ***
																									Residuals 10 1.895 0.190
																									library(multcomp)
																									summary(glht(lm_mucus_sqrt, mcp(trmt="Dunnett")))
																									Simultaneous Tests for General Linear Hypotheses
																									Multiple Comparisons of Means: Dunnett Contrasts
																									Fit: lm(formula = sqrt(mucus_weight_cumulative_perc_init_weight) ~
																									trmt, data = slugs_cp3_df)
																									Linear Hypotheses:
																									Estimate Std. Error t value Pr(>|t|)
																									B4 - BAC == 0 -2.0348 0.3555 -5.724 <0.001 ***
																									B5 - BAC == 0 -2.7210 0.3555 -7.655 <0.001 ***
																									B6 - BAC == 0 -1.9693 0.3555 -5.540 <0.001 ***
																									PBS - BAC == 0 -4.2081 0.3555 -11.838 <0.001 ***
																									library(multcomp)
																									summary(glht(lm_mucus_sqrt, mcp(trmt="Tukey")))
																									Simultaneous Tests for General Linear Hypotheses
																									Multiple Comparisons of Means: Tukey Contrasts
																									Fit: lm(formula = sqrt(mucus_weight_cumulative_perc_init_weight) ~
																									trmt, data = slugs_cp3_df)
																									Linear Hypotheses:
																									Estimate Std. Error t value Pr(>|t|)
																									B4 - BAC == 0 -2.03478 0.35547 -5.724 0.00140 **
																									B5 - BAC == 0 -2.72101 0.35547 -7.655 < 0.001 ***
																									B6 - BAC == 0 -1.96931 0.35547 -5.540 0.00183 **
																									PBS - BAC == 0 -4.20812 0.35547 -11.838 < 0.001 ***
																									B5 - B4 == 0 -0.68623 0.35547 -1.931 0.36206
																									B6 - B4 == 0 0.06547 0.35547 0.184 0.99969
																									PBS - B4 == 0 -2.17334 0.35547 -6.114 < 0.001 ***
																									B6 - B5 == 0 0.75170 0.35547 2.115 0.28548
																									PBS - B5 == 0 -1.48711 0.35547 -4.184 0.01266 *
																									PBS - B6 == 0 -2.23881 0.35547 -6.298 < 0.001 ***
																									require(lsmeans)
																									lsmeans(lm_mucus_sqrt, "trmt", type="response")
																									trmt response SE df lower.CL upper.CL
																									BAC 36.15839 3.0228518 10 29.736709 43.207377
																									B4 15.82774 1.9999622 10 11.685200 20.597587
																									B5 10.83845 1.6549918 10 7.464548 14.839651
																									B6 16.35296 2.0328742 10 12.137087 21.196139
																									PBS 3.25826 0.9074134 10 1.550070 5.593756

## Sheet: Figure 6a
days	mouse	treatment	area			setwd("path.to.your.folder")
0	1	Ctrl	2.5			require(stats)
1	1	Ctrl	2.5			require(lme4) # this allows us to do mixed models, which we need because mouse (a) is nested in treatment; (b) was measured repeatedly each day and will need to be treated as a random variable
2	1	Ctrl	2.3
3	1	Ctrl	2.3			###------ READ IN DATA ------###
4	1	Ctrl	2.3			area2<- read.delim(file="fig6a.txt", header=TRUE,sep="", dec=".") # read in the data
5	1	Ctrl	2.2			summary(area2)
6	1	Ctrl	1.6			area2$mouse<-factor(area2$mouse) # ensure mouse is treated as a factor not a continuous variable, as is the default for numerical data
7	1	Ctrl	2			summary(area2)
8	1	Ctrl	1.6
9	1	Ctrl	1.8			area2 # print to screen to check no errors
10	1	Ctrl	0.5
11	1	Ctrl	0.7			# mice should be treated as random effects
12	1	Ctrl	0.3
13	1	Ctrl	0.6
14	1	Ctrl	0.2			###------ question 1: does initial wound size vary between treatment groups? ------###
15	1	Ctrl	0.1
0	2	Ctrl	2.5			aread0 <- subset(area2, days==0) # make a subset of the data including day 0 data only
1	2	Ctrl	2.8			aread0 # print to screen to check no errors
2	2	Ctrl	2.3
3	2	Ctrl	2.3			startarea<-lm(area~treatment, data = aread0) # a standard general linear model to look for effects of treatment on area at d0
4	2	Ctrl	2.1			par(mfrow=c(2,2)) # par(mfrow) is a function that allows multiple graphs to be displayed at once
5	2	Ctrl	2			plot(startarea) # fine
6	2	Ctrl	1.7			summary.aov(startarea) # do an ANOVA
7	2	Ctrl	1.1			#
8	2	Ctrl	0.4			Df Sum Sq Mean Sq F value Pr(>F)
9	2	Ctrl	0.3			treatment 3 0.258 0.08599 1.031 0.407 # the answer is no :)
10	2	Ctrl	0.1			Residuals 15 1.252 0.08343
11	2	Ctrl	0.1
12	2	Ctrl	0			# This can be reported as something like "ANOVA found no significant effect of treatment group on wound size at day zero, i.e. wounds were not consitently bigger or smaller in mice assigned to different treatments (F3,15=1.03, p = 0.407)."
13	2	Ctrl	0
14	2	Ctrl	0
15	2	Ctrl	0			###------ question 2: does final area vary? ------###
0	3	Ctrl	2.8
1	3	Ctrl	2.8			aread15 <- subset(area2, days==15) # make a subset of the data including day 0 data only
2	3	Ctrl	2.9			aread15 # print to screen to check no errors
3	3	Ctrl	2.6
4	3	Ctrl	2.4			endarea<-lm(area~treatment, data = aread15)
5	3	Ctrl	2.5			par(mfrow=c(2,2))
6	3	Ctrl	1.9			plot(endarea) # not great, try sqrt
7	3	Ctrl	1.8
8	3	Ctrl	1.5			endarea2<-lm(sqrt(area)~treatment, data = aread15)
9	3	Ctrl	0.6			par(mfrow=c(2,2))
10	3	Ctrl	0.6			plot(endarea2) # worse, stick with untransformed.
11	3	Ctrl	0.8
12	3	Ctrl	0.3			summary.aov(endarea)
13	3	Ctrl	0.2			#
14	3	Ctrl	0.1			Df Sum Sq Mean Sq F value Pr(>F)
15	3	Ctrl	0.1			treatment 3 0.0085 0.002833 0.825 0.5 # no differences
0	4	Ctrl	1.9			Residuals 15 0.0515 0.003433
1	4	Ctrl	2.2
2	4	Ctrl	2.2			# This can be reported as something like "ANOVA found no significant effect of treatment on the wound size at day 15, i.e. wounds had healed to comparable sizes regardless of treatment (F3,15=0.825, p = 0.5)."
3	4	Ctrl	2.3
4	4	Ctrl	2.1
5	4	Ctrl	1			###------ question 3: does the relationship of area over time vary between treatments? ------###
6	4	Ctrl	1.7			###------ with thanks to tutorial code from Dr Daniel Padfield hosted at https://gist.github.com/padpadpadpad/c8a8715520058b4ad8b6f558baddff1f ------###
7	4	Ctrl	0.9
8	4	Ctrl	1.2
9	4	Ctrl	1.4			library(lme4)
10	4	Ctrl	0.7
11	4	Ctrl	0.6			# we fit a model that looks for effects of days, treatment and their interaction (interaction means does the slope of area on days vary between treatments), with mouse fitted as a random factor to allow individual fits per mouse, whose intercepts vary.
12	4	Ctrl	0.2
13	4	Ctrl	0.2			fit_lme1 <- lmer(area ~ days * treatment + (1|mouse), data=area2) # 1|mouse specifies that mouse is a random factor
14	4	Ctrl	0.1			qqnorm(resid(fit_lme1)) # plots the residuals - looks fine
15	4	Ctrl	0.1			summary(fit_lme1)
0	5	Eyesalve2	2.6			#
1	5	Eyesalve2	3			Random effects:
2	5	Eyesalve2	3			Groups Name Variance Std.Dev.
3	5	Eyesalve2	3.4			mouse (Intercept) 0.05009 0.2238
4	5	Eyesalve2	3.3			Residual 0.13208 0.3634
5	5	Eyesalve2	3.4			Number of obs: 304, groups: mouse, 19
6	5	Eyesalve2	3			Fixed effects:
7	5	Eyesalve2	2.5			Estimate Std. Error t value
8	5	Eyesalve2	1.6			(Intercept) 2.769853 0.141592 19.562
9	5	Eyesalve2	1.8			days -0.194522 0.009855 -19.739
10	5	Eyesalve2	1.5			treatmentEyesalve2 0.271176 0.189965 1.428
11	5	Eyesalve2	1.2			treatmentEyesalve3 0.154706 0.189965 0.814
12	5	Eyesalve2	0.5			treatmentEyesalve4 0.344265 0.189965 1.812
13	5	Eyesalve2	0.4			days:treatmentEyesalve2 -0.008449 0.013222 -0.639
14	5	Eyesalve2	0.3			days:treatmentEyesalve3 0.001581 0.013222 0.120
15	5	Eyesalve2	0.2			days:treatmentEyesalve4 -0.017860 0.013222 -1.351
0	6	Eyesalve2	2.7			# if we calculate p-values for each t value we could see if the intercepts for each of the treatments vary, and if the slopes vary.
1	6	Eyesalve2	2.6
2	6	Eyesalve2	2.5			# But to test for an overall effect of treatment on the slope of area on days, we can
3	6	Eyesalve2	2.6			# 1) fit a model that just looks for main effects of days and treatment - no interaction - again with mouse fitted as a random factor to allow individual fits per mouse, whose intercepts vary.
4	6	Eyesalve2	2.8			# 2) use ANOVA to compare this model with the the model including the interaction - if p<0.05, there is no effect of including the interaction term on explanatory power of the model, i.e. the interaction term is not signficant and slopes do not vary between treatments.
5	6	Eyesalve2	2.8
6	6	Eyesalve2	2.2			fit_lme2 <- lmer(area ~ days + treatment + (1|mouse), data=area2)
7	6	Eyesalve2	1.9			qqnorm(resid(fit_lme2)) # fine
8	6	Eyesalve2	1.9			summary(fit_lme2)
9	6	Eyesalve2	1.1			#
10	6	Eyesalve2	0.9			Random effects:
11	6	Eyesalve2	0.8			Groups Name Variance Std.Dev.
12	6	Eyesalve2	0.3			mouse (Intercept) 0.05009 0.2238
13	6	Eyesalve2	0.1			Residual 0.13207 0.3634
14	6	Eyesalve2	0.1			Number of obs: 304, groups: mouse, 19
15	6	Eyesalve2	0.1			Fixed effects:
0	7	Eyesalve2	2.2			Estimate Std. Error t value
1	7	Eyesalve2	2.3			(Intercept) 2.818658 0.125441 22.470
2	7	Eyesalve2	2.2			days -0.201029 0.004522 -44.460
3	7	Eyesalve2	2.9			treatmentEyesalve2 0.207813 0.162030 1.283
4	7	Eyesalve2	2.7			treatmentEyesalve3 0.166563 0.162030 1.028
5	7	Eyesalve2	2.4			treatmentEyesalve4 0.210313 0.162030 1.298
6	7	Eyesalve2	1.2			anova(fit_lme1,fit_lme2)
7	7	Eyesalve2	0.9			#
8	7	Eyesalve2	1.2			Models:
9	7	Eyesalve2	0.7			fit_lme2: area ~ days + treatment + (1 | mouse)
10	7	Eyesalve2	0.6			fit_lme1: area ~ days * treatment + (1 | mouse)
11	7	Eyesalve2	0.3			Df AIC BIC logLik deviance Chisq Chi Df Pr(>Chisq)
12	7	Eyesalve2	0.2			fit_lme2 7 292.96 318.98 -139.48 278.96
13	7	Eyesalve2	0.1			fit_lme1 10 295.95 333.12 -137.97 275.95 3.012 3 0.3898
14	7	Eyesalve2	0.1			# The interaction term is not significant, Chi-sq with 3 d.f. = 3.012, p = 0.390.
15	7	Eyesalve2	0.1			# There is no signficant difference in healing rates between treatments.
0	8	Eyesalve2	2.3
1	8	Eyesalve2	2.6
2	8	Eyesalve2	2.7			# Now to test for a main effect of treatment, we drop it from the model and use ANOVA to compare it with the previous one. This effectively does what the simple GLM on day 0 data did - it asks whther the intercepts vary between treatments.
3	8	Eyesalve2	2.8
4	8	Eyesalve2	2.7			fit_lme3<- lmer(area ~ days + (1|mouse), data=area2)
5	8	Eyesalve2	3			qqnorm(resid(fit_lme3)) # fine
6	8	Eyesalve2	2.7			summary(fit_lme3)
7	8	Eyesalve2	2.1			#
8	8	Eyesalve2	2.2			Random effects:
9	8	Eyesalve2	1.3			Groups Name Variance Std.Dev.
10	8	Eyesalve2	1.1			mouse (Intercept) 0.04736 0.2176
11	8	Eyesalve2	0.9			Residual 0.13207 0.3634
12	8	Eyesalve2	0.4			Number of obs: 304, groups: mouse, 19
13	8	Eyesalve2	0.2			Fixed effects:
14	8	Eyesalve2	0.2			Estimate Std. Error t value
15	8	Eyesalve2	0.1			(Intercept) 2.972523 0.063853 46.55
0	9	Eyesalve2	2.1			days -0.201029 0.004522 -44.46
1	9	Eyesalve2	2.2			anova(fit_lme2,fit_lme3)
2	9	Eyesalve2	1.7			#
3	9	Eyesalve2	2			Models:
4	9	Eyesalve2	2.1			fit_lme3: area ~ days + (1 | mouse)
5	9	Eyesalve2	2.1			fit_lme2: area ~ days + treatment + (1 | mouse)
6	9	Eyesalve2	1.2			Df AIC BIC logLik deviance Chisq Chi Df Pr(>Chisq)
7	9	Eyesalve2	1.2			fit_lme3 4 289.51 304.38 -140.76 281.51
8	9	Eyesalve2	0.8			fit_lme2 7 292.96 318.98 -139.48 278.96 2.5555 3 0.4653
9	9	Eyesalve2	0.6			# As expected given the first glm. No main effect of treatment. Chi-sq with 3 d.f. = 2.56, p = 0.465
10	9	Eyesalve2	0.4			# There is no significant difference in the wound size at day 0 between treatments.
11	9	Eyesalve2	0.2
12	9	Eyesalve2	0.2			# We can then fit a model that drops days to test whether days is significant - i.e. is there a signficant change in wound size over time? This just needs to fit a grand intercept and mouse as a random factor.
13	9	Eyesalve2	0
14	9	Eyesalve2	0.1			fit_lme4<- lmer(area ~ 1+ (1|mouse), data=area2)
15	9	Eyesalve2	0.1			qqnorm(resid(fit_lme4)) # these are bendy but we expect them to be if area really is related to days.
0	10	Eyesalve3	3			summary(fit_lme4)
1	10	Eyesalve3	2.4			#
2	10	Eyesalve3	2.3			Random effects:
3	10	Eyesalve3	2.7			Groups Name Variance Std.Dev.
4	10	Eyesalve3	3			mouse (Intercept) 1.048e-15 3.238e-08
5	10	Eyesalve3	2.3			Residual 1.038e+00 1.019e+00
6	10	Eyesalve3	2.2			Number of obs: 304, groups: mouse, 19
7	10	Eyesalve3	1.7			Fixed effects:
8	10	Eyesalve3	1.8			Estimate Std. Error t value
9	10	Eyesalve3	1.3			(Intercept) 1.46480 0.05844 25.07
10	10	Eyesalve3	1.1			anova(fit_lme3,fit_lme4) # error message probably because random effect is close to zero (no differneces in the slopes between mice)
11	10	Eyesalve3	1.3
12	10	Eyesalve3	0.5			#
13	10	Eyesalve3	0.5			Models:
14	10	Eyesalve3	0.3			fit_lme4: area ~ 1 + (1 | mouse)
15	10	Eyesalve3	0.1			fit_lme3: area ~ days + (1 | mouse)
0	11	Eyesalve3	2.4			Df AIC BIC logLik deviance Chisq Chi Df Pr(>Chisq)
1	11	Eyesalve3	2.4			fit_lme4 3 879.13 890.28 -436.56 873.13
2	11	Eyesalve3	2.5			fit_lme3 4 289.52 304.38 -140.76 281.52 591.61 1 < 2.2e-16 ***
3	11	Eyesalve3	3			# There is a significant effect of days on area, accounting for needing to fit an individual line for each mouse. i.e. wounds do heal over time.
4	11	Eyesalve3	2.5
5	11	Eyesalve3	2.2			# All of this can be reported as something like "We used linear mixed models to compare the rate of wound healing among the four treatments, including mouse identity as a random factor to fit individual relationships between wound area and time for each mouse. There was no signficant difference in healing rates between treatments (testing for an effect of including a time*treatment interaction in…
6	11	Eyesalve3	1.8
7	11	Eyesalve3	1.5
8	11	Eyesalve3	1.3
9	11	Eyesalve3	1.3
10	11	Eyesalve3	0.8
11	11	Eyesalve3	0.7
12	11	Eyesalve3	0.6
13	11	Eyesalve3	0.2
14	11	Eyesalve3	0.1
15	11	Eyesalve3	0.1
0	12	Eyesalve3	2.4
1	12	Eyesalve3	2.9
2	12	Eyesalve3	2.8
3	12	Eyesalve3	2.7
4	12	Eyesalve3	2.3
5	12	Eyesalve3	2.2
6	12	Eyesalve3	1.3
7	12	Eyesalve3	1.6
8	12	Eyesalve3	0.9
9	12	Eyesalve3	1.4
10	12	Eyesalve3	0.6
11	12	Eyesalve3	0.5
12	12	Eyesalve3	0.4
13	12	Eyesalve3	0.4
14	12	Eyesalve3	0.2
15	12	Eyesalve3	0.1
0	13	Eyesalve3	2.2
1	13	Eyesalve3	2.6
2	13	Eyesalve3	2.3
3	13	Eyesalve3	2.6
4	13	Eyesalve3	2.4
5	13	Eyesalve3	2.4
6	13	Eyesalve3	0.9
7	13	Eyesalve3	1.6
8	13	Eyesalve3	1.1
9	13	Eyesalve3	1.2
10	13	Eyesalve3	0.6
11	13	Eyesalve3	0.7
12	13	Eyesalve3	0.2
13	13	Eyesalve3	0.3
14	13	Eyesalve3	0.1
15	13	Eyesalve3	0
0	14	Eyesalve3	2.4
1	14	Eyesalve3	2.6
2	14	Eyesalve3	2.4
3	14	Eyesalve3	2.5
4	14	Eyesalve3	2.3
5	14	Eyesalve3	2.3
6	14	Eyesalve3	2.1
7	14	Eyesalve3	1.7
8	14	Eyesalve3	1.7
9	14	Eyesalve3	1.4
10	14	Eyesalve3	1
11	14	Eyesalve3	0.8
12	14	Eyesalve3	0.7
13	14	Eyesalve3	0.2
14	14	Eyesalve3	0.2
15	14	Eyesalve3	0.1
0	15	Eyesalve4	2.4
1	15	Eyesalve4	2.7
2	15	Eyesalve4	2.8
3	15	Eyesalve4	2.8
4	15	Eyesalve4	2.7
5	15	Eyesalve4	2.7
6	15	Eyesalve4	1.8
7	15	Eyesalve4	2.4
8	15	Eyesalve4	2.1
9	15	Eyesalve4	2
10	15	Eyesalve4	0.7
11	15	Eyesalve4	1.1
12	15	Eyesalve4	0.3
13	15	Eyesalve4	0.5
14	15	Eyesalve4	0.3
15	15	Eyesalve4	0.2
0	16	Eyesalve4	2.9
1	16	Eyesalve4	3.5
2	16	Eyesalve4	2.9
3	16	Eyesalve4	3
4	16	Eyesalve4	2.7
5	16	Eyesalve4	2.5
6	16	Eyesalve4	1.2
7	16	Eyesalve4	1.8
8	16	Eyesalve4	1.6
9	16	Eyesalve4	1.1
10	16	Eyesalve4	0.5
11	16	Eyesalve4	0.7
12	16	Eyesalve4	0.4
13	16	Eyesalve4	0.2
14	16	Eyesalve4	0.1
15	16	Eyesalve4	0.1
0	17	Eyesalve4	2.5
1	17	Eyesalve4	2.5
2	17	Eyesalve4	2.4
3	17	Eyesalve4	3
4	17	Eyesalve4	2.9
5	17	Eyesalve4	2.6
6	17	Eyesalve4	1.5
7	17	Eyesalve4	1.9
8	17	Eyesalve4	1.6
9	17	Eyesalve4	1.3
10	17	Eyesalve4	1.4
11	17	Eyesalve4	1.1
12	17	Eyesalve4	0.7
13	17	Eyesalve4	0.8
14	17	Eyesalve4	0.3
15	17	Eyesalve4	0.2
0	18	Eyesalve4	2.8
1	18	Eyesalve4	2.7
2	18	Eyesalve4	2.7
3	18	Eyesalve4	2.7
4	18	Eyesalve4	2.9
5	18	Eyesalve4	2.8
6	18	Eyesalve4	2.6
7	18	Eyesalve4	1.3
8	18	Eyesalve4	0.8
9	18	Eyesalve4	0.7
10	18	Eyesalve4	0.4
11	18	Eyesalve4	0.2
12	18	Eyesalve4	0.1
13	18	Eyesalve4	0.1
14	18	Eyesalve4	0
15	18	Eyesalve4	0
0	19	Eyesalve4	2.8
1	19	Eyesalve4	2.4
2	19	Eyesalve4	2.7
3	19	Eyesalve4	2.4
4	19	Eyesalve4	2.6
5	19	Eyesalve4	1.1
6	19	Eyesalve4	1.3
7	19	Eyesalve4	1.3
8	19	Eyesalve4	0.7
9	19	Eyesalve4	0.7
10	19	Eyesalve4	0.5
11	19	Eyesalve4	0.3
12	19	Eyesalve4	0.3
13	19	Eyesalve4	0.2
14	19	Eyesalve4	0.1
15	19	Eyesalve4	0.1

## Sheet: Figure S1
trmt	replicate	thp1_ldh_release
Cells	1	0
Cells	2	0
Cells	3	0
Cells	4	0
Neo	1	0
Neo	2	0
Neo	3	0
Neo	4	0
Chl	1	0
Chl	2	0
Chl	3	0
Chl	4	0
B7	1	0
B7	2	0
B7	3	0
B7	4	0
B8	1	0
B8	2	0
B8	3	0
B8	4	0
B9	1	0
B9	2	0
B9	3	0
B9	4	0
Dilchl	1	0
Dilchl	2	0
Dilchl	3	0
Dilchl	4	0
DilB7	1	0
DilB7	2	0
DilB7	3	0
DilB7	4	0
DilB8	1	0
DilB8	2	0
DilB8	3	0
DilB8	4	0
DilB9	1	0
DilB9	2	0
DilB9	3	0
DilB9	4	0

[truncated: 1 more sheets: Figure S2]
